# Supplementary material for: Performance of T-Track® TB, a Novel Dual Marker RT-qPCR-Based Whole-Blood Test for Improved Detection of Active Tuberculosis
Source: Diagnostics (Basel). 2023 Feb 16;13(4):758. doi: 10.3390/diagnostics13040758 (PMC9955725; doi:10.3390/diagnostics13040758)
Supplement: Supplementary file 1 [file diagnostics-13-00758-s001.zip]

Archive with 2 entries (2 files):
- Supplementary Figures S1-S3.pdf
- Supplementary Tables S1-S3.pdf
